# Supplementary material for: Meat-Free Mondays in Hospital Cafés in Aotearoa, New Zealand
Source: Nutrients. 2023 Nov 16;15(22):4797. doi: 10.3390/nu15224797 (PMC10675120; doi:10.3390/nu15224797)
Supplement: Supplementary file 1 [file nutrients-15-04797-s001.zip]

Archive with 1 entries (1 files):
- nutrients-2683638-SI.pdf
